# Supplementary material for: Homogeneous Zero-Index Thermal Metadevice for Thermal Camouflaging and Super-Expanding
Source: Materials (Basel). 2023 May 11;16(10):3657. doi: 10.3390/ma16103657 (PMC10221638; doi:10.3390/ma16103657)
Supplement: Supplementary file 1 [file materials-16-03657-s001.zip]

Archive with 1 entries (1 files):
- materials-2260178-supplementary.pdf
